# Supplementary material for: Transcriptome Analysis Revealed That Cell Wall Regulatory Pathways Are Involved in the Tolerance of Pleurotus ostreatus Mycelia to Different Heat Stresses
Source: J Fungi (Basel). 2025 Mar 30;11(4):266. doi: 10.3390/jof11040266 (PMC12028245; doi:10.3390/jof11040266)
Supplement: Supplementary file 1 [file jof-11-00266-s001.zip]

Archive with 1 entries (1 files):
- jof-3513365-supplementary.pdf
